# Supplementary material for: Biosynthesis of Silver Nanoparticles from Paullinia cupana Kunth Leaf: Effect of Seasonality and Preparation Method of Aqueous Extracts
Source: Pharmaceuticals (Basel). 2025 Dec 30;19(1):72. doi: 10.3390/ph19010072 (PMC12845482; doi:10.3390/ph19010072)
Supplement: Supplementary file 1 [file pharmaceuticals-19-00072-s001.zip]

Archive with 1 entries (1 files):
- pharmaceuticals-4043643-supplementary.pdf
